# Supplementary material for: Evaluating the performance of ChatGPT-4 on the United Kingdom Medical Licensing Assessment
Source: Front Med (Lausanne). 2023 Sep 19;10:1240915. doi: 10.3389/fmed.2023.1240915 (PMC10547055; doi:10.3389/fmed.2023.1240915)
Supplement: Supplementary file 2 [file Table_1.XLSX]

## Sheet: Sheet1
Question (1st Attempt)	Answer Key	Answer Given (Chat-GPT4)	Correct/Incorrect	Question (2nd Attempt)	Answer Key	Answer Given (Chat-GPT4)	Correct/Incorrect	Question (3rd Attempt)	Answer Key	Answer Given (Chat-GPT4)	Correct/Incorrect		Speciality
1	E	E	Correct	1	E	E	Correct	1	E	E	Correct		Renal and urology
2	C	C	Correct	2	C	C	Correct	2	C	C	Correct		Cardiovascular
3	A	A	Correct	3	A	A	Correct	3	A	A	Correct		Neuroscience
4	C	C	Correct	4	C	C	Correct	4	C	C	Correct		Respiratory
5	C	D	Incorrect	5	C	C	Correct	5	C	D	Incorrect		Neuroscience
6	E	C	Incorrect	6	E	E	Correct	6	E	C	Incorrect		Clinical haematology
7	D	D	Correct	7	D	D	Correct	7	D	D	Correct		Gastrointestinal including liver
8	A	D	Incorrect	8	A	A	Correct	8	A	D	Incorrect		Acute and emergency
9	C	C	Correct	9	C	C	Correct	9	C	C	Correct		Acute and emergency
10	B	B	Correct	10	B	B	Correct	10	B	B	Correct		Infection
11	E	B	Incorrect	11	E	B	Incorrect	11	E	B	Incorrect	1	Neuroscience
12	B	B	Correct	12	B	B	Correct	12	B	B	Correct		General practice and primary healthcare
13	D	A	Incorrect	13	D	D	Correct	13	D	A	Incorrect		Ophthalmology
14	D	D	Correct	14	D	A	Incorrect	14	D	D	Correct		Medicine of older adult
15 (Photograph)	B			15 (Photograph)	B			15 (Photograph)	B				N/A
16	E	E	Correct	16	E	E	Correct	16	E	E	Correct		Ophthalmology
17 (Photograph)	A			17 (Photograph)	A			17 (Photograph)	A				N/A
18	B	B	Correct	18	B	B	Correct	18	B	B	Correct		Musculoskeletal
19	B	B	Correct	19	B	B	Correct	19	B	B	Correct		Neuroscience
20	B	D	Incorrect	20	B	D	Incorrect	20	B	E	Incorrect	0	Acute and emergency
21	A	A	Correct	21	A	A	Correct	21	A	A	Correct		Cancer
22	B	C	Incorrect	22	B	C	Incorrect	22	B	C	Incorrect	1	Endocrine and metabolic
23	A	A	Correct	23	A	A	Correct	23	A	A	Correct		Cardiovascular
24	C	C	Correct	24	C	C	Correct	24	C	C	Correct		Medicine of older adult
25	D	D	Correct	25	D	D	Correct	25	D	D	Correct		Renal and urology
26	D	D	Correct	26	D	D	Correct	26	D	D	Correct		Cancer
27	D	D	Correct	27	D	Outside of MCQ Answer	Incorrect	27	D	Outside of MCQ Answer	Incorrect		Acute and emergency
28	B	D	Incorrect	28	B	B	Correct	28	B	B	Correct		Acute and emergency
29	A	A	Correct	29	A	A	Correct	29	A	A	Correct		Neuroscience
30	B	B	Correct	30	B	B	Correct	30	B	B	Correct		Neuroscience
31	E	E	Correct	31	E	E	Correct	31	E	E	Correct		Infection
32	E	E	Correct	32	E	E	Correct	32	E	E	Correct		Clinical haematology
33	E	E	Correct	33	E	E	Correct	33	E	E	Correct		Cancer
34	A	A	Correct	34	A	A	Correct	34	A	A	Correct		General practice and primary healthcare
35	D	D	Correct	35	D	D	Correct	35	D	D	Correct		Cardiovascular
36	C	C	Correct	36	C	C	Correct	36	C	C	Correct		Ophthalmology
37	D	D	Correct	37	D	D	Correct	37	D	D	Correct		Medicine of older adult
38	A	E	Incorrect	38	A	A	Correct	38	A	A	Correct		Ophthalmology
39	A	A	Correct	39	A	A	Correct	39	A	A	Correct		Acute and emergency
40	B	C	Incorrect	40	B	C	Incorrect	40	B	C	Incorrect	1	Endocrine and metabolic
41	B	B	Correct	41	B	B	Correct	41	B	B	Correct		Gastrointestinal including liver
42	B	B	Correct	42	B	B	Correct	42	B	B	Correct		Infection
43	A	A	Correct	43	A	A	Correct	43	A	A	Correct		Respiratory
44	D	E	Incorrect	44	D	E	Incorrect	44	D	E	Incorrect	1	Gastrointestinal including liver
45	C	C	Correct	45	C	C	Correct	45	C	C	Correct		Endocrine and metabolic
46 (Photograph)	D			46 (Photograph)	D			46 (Photograph)	D				N/A
47	C	C	Correct	47	C	C	Correct	47	C	C	Correct		Gastrointestinal including liver
48	E	E	Correct	48	E	E	Correct	48	E	E	Correct		Acute and emergency
49 (Photograph)	C			49 (Photograph)	C			49 (Photograph)	C				N/A
50	A	A	Correct	50	A	A	Correct	50	A	A	Correct		Renal and urology
51	B	B	Correct	51	B	E	Incorrect	51	B	B	Correct		Cancer
52	C	C	Correct	52	C	C	Correct	52	C	C	Correct		Medicine of older adult
53	A	E	Incorrect	53	A	B	Incorrect	53	A	E	Incorrect	0	Medicine of older adult
54	D	A	Incorrect	54	D	A	Incorrect	54	D	A	Incorrect	1	Renal and urology
55	A	E	Incorrect	55	A	E	Incorrect	55	A	E	Incorrect	1	Acute and emergency
56	A	A	Correct	56	A	A	Correct	56	A	A	Correct		Cardiovascular
57 (Photograph)	B			57 (Photograph)	B			57 (Photograph)	B				N/A
58	A	A	Correct	58	A	A	Correct	58	A	A	Correct		Infection
59	A	C	Incorrect	59	A	A	Correct	59	A	A	Correct		Gastrointestinal including liver
60	A	A	Correct	60	A	A	Correct	60	A	A	Correct		Infection
61	E	D	Incorrect	61	E	D	Incorrect	61	E	D	Incorrect	1	General practice and primary healthcare
62	C	C	Correct	62	C	C	Correct	62	C	C	Correct		Endocrine and metabolic
63	E	E	Correct	63	E	E	Correct	63	E	E	Correct		Cardiovascular
64	E	A	Incorrect	64	E	A	Incorrect	64	E	A	Incorrect	1	Gastrointestinal including liver
65	E	E	Correct	65	E	E	Correct	65	E	E	Correct		Cardiovascular
66	D	D	Correct	66	D	D	Correct	66	D	D	Correct		Cardiovascular
67	D	A	Incorrect	67	D	A	Incorrect	67	D	A	Incorrect	1	Respiratory
68	A	A	Correct	68	A	A	Correct	68	A	A	Correct		Acute and emergency
69	D	D	Correct	69	D	D	Correct	69	D	D	Correct		Musculoskeletal
70	A	A	Correct	70	A	A	Correct	70	A	A	Correct		Renal and urology
71	B	E	Incorrect	71	B	E	Incorrect	71	B	E	Incorrect	1	Medicine of older adult
72	A	C	Incorrect	72	A	C	Incorrect	72	A	C	Incorrect	1	Acute and emergency
73	B	B	Correct	73	B	B	Correct	73	B	B	Correct		Infection
74	B	B	Correct	74	B	B	Correct	74	B	B	Correct		Cardiovascular
75	B	B	Correct	75	B	B	Correct	75	B	B	Correct		Respiratory
76	A	A	Correct	76	A	A	Correct	76	A	A	Correct		Cancer
77	E	E	Correct	77	E	E	Correct	77	E	E	Correct		Cancer
78	B	B	Correct	78	B	B	Correct	78	B	B	Correct		Respiratory
79	E	B	Incorrect	79	E	E	Correct	79	E	E	Correct		Medicine of older adult
80	D	D	Correct	80	D	D	Correct	80	D	D	Correct		Medicine of older adult
81	E	D	Incorrect	81	E	E	Correct	81	E	E	Correct		Endocrine and metabolic
82	D	D	Correct	82	D	D	Correct	82	D	D	Correct		Respiratory
83	D	C	Incorrect	83	D	D	Correct	83	D	D	Correct		Cardiovascular
84	D	D	Correct	84	D	D	Correct	84	D	D	Correct		Ophthalmology
85	C	C	Correct	85	C	C	Correct	85	C	D	Incorrect		Infection
86	C	C	Correct	86	C	C	Correct	86	C	C	Correct		General practice and primary healthcare
87	E	E	Correct	87	E	E	Correct	87	E	E	Correct		Cardiovascular
88	E	D	Incorrect	88	E	A	Incorrect	88	E	D	Incorrect		Infection
89	B	B	Correct	89	B	B	Correct	89	B	B	Correct		Surgery
90	A	A	Correct	90	A	A	Correct	90	A	A	Correct		Cardiovascular
91	A	E	Incorrect	91	A	C	Incorrect	91	A	C	Incorrect	0	Medicine of older adult
92	C	B	Incorrect	92	C	B	Incorrect	92	C	B	Incorrect	1	Infection
93	E	E	Correct	93	E	D	Incorrect	93	E	D	Incorrect		Cardiovascular
94	E	E	Correct	94	E	E	Correct	94	E	E	Correct		Infection
95	A	A	Correct	95	A	D	Incorrect	95	A	D	Incorrect		Cardiovascular
96	A	A	Correct	96	A	B	Incorrect	96	A	E	Incorrect		Genetics and genomics
97	E	E	Correct	97	E	E	Correct	97	E	E	Correct		Medicine of older adult
98	D	D	Correct	98	D	D	Correct	98	D	D	Correct		Neuroscience
99	E	E	Correct	99	E	E	Correct	99	E	E	Correct		Gastrointestinal including liver
100	D	D	Correct	100	D	D	Correct	100	D	D	Correct		Infection
101	C	A	Incorrect	101	C	C	Correct	101	C	C	Correct		Sexual health
102	D	D	Correct	102	D	D	Correct	102	D	D	Correct		Musculoskeletal
103	B	D	Incorrect	103	B	D	Incorrect	103	B	D	Incorrect	1	Obstetrics and gynaecology
104	E	B	Incorrect	104	E	E	Correct	104	E	B	Incorrect		Musculoskeletal
105	D	D	Correct	105	D	D	Correct	105	D	D	Correct		Gastrointestinal including liver
106	E	E	Correct	106	E	E	Correct	106	E	E	Correct		Social and population health
107	E	E	Correct	107	E	E	Correct	107	E	E	Correct		Mental health
108 (Photograph)	D			108 (Photograph)	D			108 (Photograph)	D				N/A
109	D	D	Correct	109	D	D	Correct	109	D	D	Correct		Mental health
110	C	E	Incorrect	110	C	E	Incorrect	110	C	E	Incorrect	1	Cancer
111	D	D	Correct	111	D	D	Correct	111	D	D	Correct		Obstetrics and gynaecology
112	B	D	Incorrect	112	B	D	Incorrect	112	B	D	Incorrect	1	Obstetrics and gynaecology
113	C	E	Incorrect	113	C	E	Incorrect	113	C	E	Incorrect	1	Child health
114	C	D	Incorrect	114	C	D	Incorrect	114	C	D	Incorrect	1	Obstetrics and gynaecology
115	E	C	Incorrect	115	E	D	Incorrect	115	E	D	Incorrect	0	Musculoskeletal
116	B	B	Correct	116	B	B	Correct	116	B	B	Correct		Cancer
117	E	E	Correct	117	E	E	Correct	117	E	E	Correct		Cancer
118	A	A	Correct	118	A	A	Correct	118	A	A	Correct		Mental health
119	A	A	Correct	119	A	A	Correct	119	A	A	Correct		Musculoskeletal
120	B	B	Correct	120	B	B	Correct	120	B	E	Incorrect		Clinical haematology
121	C	C	Correct	121	C	C	Correct	121	C	C	Correct		Child health
122	D	D	Correct	122	D	D	Correct	122	D	D	Correct		Social and population health
123	C	C	Correct	123	C	B	Incorrect	123	C	C	Correct		Mental health
124	D	D	Correct	124	D	D	Correct	124	D	D	Correct		Cancer
125	E	E	Correct	125	E	E	Correct	125	E	E	Correct		Child health
126	B	B	Correct	126	B	B	Correct	126	B	B	Correct		Child health
127	C	C	Correct	127	C	C	Correct	127	C	C	Correct		Obstetrics and gynaecology
128	C	C	Correct	128	C	C	Correct	128	C	C	Correct		Neuroscience
129	A	C	Incorrect	129	A	C	Incorrect	129	A	C	Incorrect	1	Obstetrics and gynaecology
130	B	B	Correct	130	B	B	Correct	130	B	B	Correct		Mental health
131	B	A	Incorrect	131	B	A	Incorrect	131	B	C	Incorrect		Clinical haematology
132 (Photograph)	A			132 (Photograph)	A			132 (Photograph)	A				N/A
133	D	D	Correct	133	D	B	Incorrect	133	D	D	Correct		Ear, nose and throat
134	A	A	Correct	134	A	A	Correct	134	A	A	Correct		Child health
135	D	E	Incorrect	135	D	D	Correct	135	D	D	Correct		Child health
136	B	B	Correct	136	B	B	Correct	136	B	B	Correct		Mental health
137	E	E	Correct	137	E	E	Correct	137	E	E	Correct		Medical ethics and law
138	E	E	Correct	138	E	E	Correct	138	E	E	Correct		Neuroscience
139	C	C	Correct	139	C	C	Correct	139	C	C	Correct		Obstetrics and gynaecology
140	A	A	Correct	140	A	A	Correct	140	A	A	Correct		Sexual health
141	D	E	Incorrect	141	D	E	Incorrect	141	D	E	Incorrect	1	Child health
142	E	E	Correct	142	E	E	Correct	142	E	E	Correct		Obstetrics and gynaecology
143	B	A	Incorrect	143	B	B	Correct	143	B	B	Correct		Obstetrics and gynaecology
144	C	C	Correct	144	C	C	Correct	144	C	C	Correct		Gastrointestinal including liver
145	A	A	Correct	145	A	A	Correct	145	A	A	Correct		Child health
146	D	D	Correct	146	D	D	Correct	146	D	D	Correct		Acute and emergency
147 (Photograph)	D			147 (Photograph)	D			147 (Photograph)	D				N/A
148	E	E	Correct	148	E	E	Correct	148	E	E	Correct		Musculoskeletal
149	B	B	Correct	149	B	B	Correct	149	B	B	Correct		Social and population health
150	C	D	Incorrect	150	C	C	Correct	150	C	C	Correct		Palliative and end of life care
151	A	A	Correct	151	A	A	Correct	151	A	A	Correct		Musculoskeletal
152	B	B	Correct	152	B	B	Correct	152	B	B	Correct		Obstetrics and gynaecology
153	D	D	Correct	153	D	D	Correct	153	D	D	Correct		Infection
154	C	C	Correct	154	C	C	Correct	154	C	C	Correct		Palliative and end of life care
155	B	B	Correct	155	B	B	Correct	155	B	B	Correct		Obstetrics and gynaecology
156	D	D	Correct	156	D	D	Correct	156	D	D	Correct		Palliative and end of life care
157	D	D	Correct	157	D	D	Correct	157	D	D	Correct		Musculoskeletal
158	E	E	Correct	158	E	E	Correct	158	E	E	Correct		Social and population health
159	D	D	Correct	159	D	D	Correct	159	D	D	Correct		Neuroscience
160	B	C	Incorrect	160	B	B	Correct	160	B	C	Incorrect		Musculoskeletal
161	A	A	Correct	161	A	A	Correct	161	A	A	Correct		Cancer
162	A	D	Incorrect	162	A	D	Incorrect	162	A	D	Incorrect	1	Acute and emergency
163	E	E	Correct	163	E	D	Incorrect	163	E	E	Correct		Perioperative medicine and anaesthesia
164	E	E	Correct	164	E	E	Correct	164	E	E	Correct		Child health
165 (Photograph)	D			165 (Photograph)	D			165 (Photograph)	D				N/A
166	A	A	Correct	166	A	A	Correct	166	A	A	Correct		Social and population health
167	C	C	Correct	167	C	C	Correct	167	C	C	Correct		Genetics and genomics
168	E	E	Correct	168	E	E	Correct	168	E	E	Correct		Mental health
169	C	C	Correct	169	C	C	Correct	169	C	C	Correct		Musculoskeletal
170	D	D	Correct	170	D	D	Correct	170	D	D	Correct		Ear, nose and throat
171	D	A	Incorrect	171	D	A	Incorrect	171	D	A	Incorrect	1	Perioperative medicine and anaesthesia
172	B	B	Correct	172	B	B	Correct	172	B	B	Correct		Obstetrics and gynaecology
173	D	D	Correct	173	D	C	Incorrect	173	D	D	Correct		Palliative and end of life care
174	E	E	Correct	174	E	E	Correct	174	E	E	Correct		Clinical haematology
175	C	C	Correct	175	C	C	Correct	175	C	C	Correct		Mental health
176	D	E	Incorrect	176	D	E	Incorrect	176	D	E	Incorrect		Social and population health
177	A	A	Correct	177	A	A	Correct	177	A	A	Correct		Cancer
178	B	B	Correct	178	B	E	Incorrect	178	B	E	Incorrect		Child health
179	C	C	Correct	179	C	C	Correct	179	C	C	Correct		Obstetrics and gynaecology
180	E	A	Incorrect	180	E	A	Incorrect	180	E	A	Incorrect	1	Cancer
181	E	E	Correct	181	E	E	Correct	181	E	E	Correct		Acute and emergency
182	D	D	Correct	182	D	D	Correct	182	D	D	Correct		Palliative and end of life care
183	C	C	Correct	183	C	C	Correct	183	C	C	Correct		Child health
184	C	C	Correct	184	C	C	Correct	184	C	C	Correct		Obstetrics and gynaecology
185	C	C	Correct	185	C	C	Correct	185	C	C	Correct		Ear, nose and throat
186	E	E	Correct	186	E	E	Correct	186	E	E	Correct		Obstetrics and gynaecology
187	C	C	Correct	187	C	C	Correct	187	C	C	Correct		Acute and emergency
188	D	D	Correct	188	D	D	Correct	188	D	D	Correct		Acute and emergency
189	B	E	Incorrect	189	B	E	Incorrect	189	B	E	Incorrect	1	Clinical haematology
190	D	D	Correct	190	D	D	Correct	190	D	D	Correct		Obstetrics and gynaecology
191	C	C	Correct	191	C	C	Correct	191	C	C	Correct		Mental health
192	D	C	Incorrect	192	D	D	Correct	192	D	C	Incorrect	0	Clinical haematology
193	C	C	Correct	193	C	C	Correct	193	C	C	Correct		Musculoskeletal
194	D	D	Correct	194	D	D	Correct	194	D	D	Correct		Respiratory
195	B	B	Correct	195	B	B	Correct	195	B	B	Correct		Perioperative medicine and anaesthesia
196	C	E	Incorrect	196	C	D	Incorrect	196	C	D	Incorrect	0	Gastrointestinal including liver
197	C	C	Correct	197	C	C	Correct	197	C	C	Correct		Cancer
198	B	E	Incorrect	198	B	B	Correct	198	B	E	Incorrect		Renal and urology
199	D	D	Correct	199	D	D	Correct	199	D	D	Correct		Respiratory
200	A	A	Correct	200	A	A	Correct	200	A	A	Correct		Child health
1st Attempt	Omited	Total Questions	Correct	Incorrect	%
Paper 1 (100Q)	5	95	69	26	0.726316
Paper 2 (100Q)	4	96	74	22	0.770833
Both Papers	9	191	143	48	0.748691
2nd Attempt	Omited	Total Questions	Correct	Incorrect	%
Paper 1 (100Q)	5	95	73	22	0.768421
Paper 2 (100Q)	4	96	76	20	0.791667
Both Papers	9	191	149	42	0.780105
3rd Attempt	Omited	Total Questions	Correct	Incorrect	%
Paper 1 (100Q)	5	95	70	25	0.736842
Paper 2 (100Q)	4	96	75	21	0.78125
Both Papers	9	191	145	46	0.759162
Total	27	573	437	136	0.762653
